# Supplementary material for: Modulating the polyamine/hypusine axis controls generation of CD8+ tissue-resident memory T cells
Source: JCI Insight. 2023 Sep 22;8(18):e169308. doi: 10.1172/jci.insight.169308 (PMC10561731; doi:10.1172/jci.insight.169308)
Supplement: Supporting data values [file jciinsight-8-169308-s160.xlsx]

## Sheet: Fig1
1A
	TRP2			N4
Slc1a5	1	1	1	16.5984	37.4628	45.0812
Slc7a1	1	1	1	17.4687	19.365	41.4474
Slc38a1	1	1	1	2.54251	3.08914	4.79203
Slc38a2	1	1	1	4.38681	2.4134	5.65741
1B	TRP2			N4
14C-L-Glutamine	850	758	584	17598	13645	13841
14C-L-Arginine	2062	1633	1380	11411	11990	8201
1C
	TRP2			N4
Aldh18a1	1	1	1	6.90792	5.35737	10.5869
Oat	1	1	1	3.6536	2.19387	4.61904
Odc	1	1	1	5.11011	5.67944	1.95329
1D
Trp2	N4
1685.71	25885.1
1759.76	18994.3
2976.16	18470
1E
ornithine			Putrescine			Spermidine			Spermine
Trp2	N4		Trp2	N4		Trp2	N4		Trp2	N4
2.24	3.83		0	8.67		1.31	9.67		23.28	108.23
2.06	4.06		0	7.69		1.06	9.79		22.94	103.15
1.54	2.35		0	3.13		0.65	3.31		26.22
6.45	12.05		0.84	25.27		1.36	8.74		118.74	234.68
10.89	9.27		0.97	27.61		1.19	6.14		72.8	173.03
1F	ornithine
	Arg						Gln
3 hr	5.38292	2.62291	5.41666	3.21486	13.8184	3.3621	30.4228	33.0007	38.3633	39.4703	44.1151	38.0663
6 hr	3.50052	8.27571	6.70349	4.34598	3.60368	4.11992	22.349	12.8592	26.7169	26.5296	11.4865	28.2438
	Putrescine
	Arg						Gln
3 hr	1.04614	1.07321	1.39971	1.21933	1.12924	1.10261	6.58945	5.82426	6.74331	6.8058	5.75812	5.89585
6 hr	1.52755	1.22403	1.51527	1.27811	1.46776	1.27594	8.0963	4.23274	7.67611	6.56321	7.02072	6.85137
	Spermidine
	Arg						Gln
3 hr	2.92535	2.32992	3.65382	2.65812	20.0946	3.07486	11.3426	10.8254	14.515	12.7783	10.1515	11.0918
6 hr	6.34403	5.51499	5.6997	5.77866	4.92836	5.25631	23.051	20.3767	22.5003	20.8831	24.4359	23.0296
	Spermine
	Arg						Gln
3 hr	0.00351646	0.00191798	0	0	0.00503232	0	0.0536969	0.0639949	0.0853938	0.0495408	0.047482	0.0363423
6 hr	0.0380781	0.0379864	0.0551672	0.021508	0.0166428	0.0531872	0.268728	0.207215	0.265339	0.161598	0.186953	0.245145
1G
Ornithine				Putrescine				Spermidine				Spermine
CTRL	norNOHA	DON		CTRL	norNOHA	DON		CTRL	norNOHA	DON		CTRL	norNOHA	DON
88.08	80.47	99.5		17.17	17.19	10.48		205.94	371.16	140.26		93.05	306.96	206.51
157.97	79.65	83.42		19.2	14.76	10.13		259.49	193.04	100.38		204.24	139.43	85.46
128.15	148.69	84.58		18.65	15.1	8.52		229.61	162.47	85.64		134.85	104.67	111
80.08	108.77	15.36		21.31	17.6	8.18		443.43	356.98	69.14		349.75	326.51	90.5

## Sheet: Fig1S
1SB	Arg M+6
3 hr	92.2817	56.9635	89.0131	86.8223	96.1258	90.7199
6 hr	93.5606	80.7768	92.3935	88.5248	93.9631	92.7193
	Gln M+5
3 hr	96.6095	93.7942	94.4293	95.5555	95.3981	94.5369
6 hr	94.7608	89.3786	95.3274	92.5024	94.9121	95.9407
1SC	Arg						Gln
3 hr	338000000	411000000	547000000	445000000	1120000000	460000000	144000000	230000000	362000000	320000000	172000000	211000000
6 hr	462000000	1150000000	794000000	504000000	459000000	471000000	199000000	185000000	178000000	211000000	395000000	393000000
1SD
ornithine				Putrescine				spermidine				spermine				arginne
CTRL	DON	Gln-		CTRL	DON	Gln-		CTRL	DON	Gln-		CTRL	DON	Gln-		CTRL	DON	Gln-
14.79	8.76	9.32		11.44	2.48	1.19		377.95	76.5	17.11		438.9	161.04	28.88		468.71	275.77	426.53
16.53	10.22	7.24		10.4	1.83	2.25		296.15	48.22	55.58		346.81	130.13	140.31		499.9	304.14	304.48
19.13	11.34	8.77		3.64	1.2	1.84		26.93	16.88	20.99		28.39	39.44	41.77		691.75	387.75	401.95
13.48	10.13	13.34		9.21	2.92	3.06		214.93	72.55	78.36		241.05	197.49	177.85		358.2	312.18	506.39
18.56	22.09	15.7		7.15	1.29	2.76		151.15	15	82.1		162.72	39.28	172.66		462.84	453.05	554.69
1SE
14C-L-Ornithine				14C-L-Arginine
CTRL	DON	Gln-		CTRL	DON	Gln-
2900.33	1359	627.333		2358.67	824.667	843
2085.67	1082	801.333		1938	860	1290.33
1462	845.667	583.333		2273.33	1163.67	1375
2385.33	691.667	618.667		3603.33	1872.33	1469
3203	1017	802.667		8151	1017	802.667
2106	1531	1281.5		3203.33	4699	1998.67
1582	1552.33	1164.33		3571	3314	1799

## Sheet: Fig2
2A
	CTRL			Gln-
24 hr	1	1	1	1.39836	1.3407	1.08974
48 hr	0.284833	0.26232	0.822385	0.774126	0.885304	1.08526
72 hr	0.0904089	0.103867	0.312377	0.374647	0.404936	0.58191
2B	CTRL			Gln-
24 hr	1	1	1	1.65095	1.70385	1.68412
48 hr	0.407735	0.262552	0.212008	1.95761	1.62911	1.40675
72 hr	0.020813	0.050927	0.033565	0.640443	0.543467	0.995558
2C	CTRL			Gln-
24 hr	1	1	1	1.57918	1.66727	1.64363
48 hr	0.378383	0.230618	0.190901	1.49306	1.4931	1.27439
72 hr	0.040826	0.063855	0.057169	0.626165	0.538669	0.751287
2D	CTRL			Gln-
24 hr	1	1	1	1.79709	1.95904	1.53369
48 hr	0.33573	0.310322	0.264844	2.57407	1.60444	1.62315
72 hr	0.049947	0.114416	0.0675	0.622037	0.889126	0.728472
2E
Unstim	0 mM Gln	0.2mM Gln	0.5mM Gln	1mM Gln	2mM Gln
1791	12467	5147	4352	3663	3649
1104	12845	5302	3934	3619	3575
1292	12904	5416	4099	3641	3518
2G
CTRL			Gln-			Gln- (0.5mM DMKG)			Gln- (1mM DMKG)			Gln- (2mM DMKG)
3028	3034	3070	14184	14416	14995	9951	9974	10945	6588	7003	5912	4831	5246	5202
2H
CTRL			Gln-			Gln-(Glutamate)			Gln-(DMαKG)			Gln-(Orn)			Gln-(Putrescine)			Gln-(Spermidine)			Gln-(Spermine)
1	1	1	6.12268	2.65393	3.85595	2.61054	1.67104		2.00116	1.53767	1.65921	1.94705	1.61042		1.90353	1.87658	1.7518	1.48196	1.9335	1.47012	1.04786	2.05752	1.35044

## Sheet: Fig3
3B
CTRL			DFMO			DFMO+Putrescine			DFMO+Spermidine			DFMO+Spermine
1961	1953	2144	10412	6200	6964.5	2189	2206	1919.75	2573	2634	2048	2323	3366	1680
3D	Odc in CD8
	Odcfl/fl			average	CD4 Cre;Odcfl/fl			average
mouse1	1	1.041	1.0469	1.0293	0.184259	0.153048	0.142391	0.159899
mouse2	1	0.985202	0.979914	0.988372	0.093883	0.0944683	0.0960983	0.0948165
mouse3	1	1.31772	1.4568	1.25817	0.0995554	0.10719	0.108982	0.105242
3E
Odcfl/fl			CD4 Cre;Odcfl/fl			CD4 Cre;Odcfl/fl +PUT
1646.67	1886.33	1882.33	6224.33	6140.67	6436.67	1849.33	1570.67	1984.33
3F
CD69 in polyclonal CD8
CTRL	DFMO	DFMO+PUT	GC7	GC7+PUT
136.333	1001.67	171.333	1609.33	171.333
479.667	2942.33	387.667	2464.67	498
289.333	2445.33	347.333	2423	357
3G
CD69 in OT-I CD8
CTRL	DFMO	DFMO+PUT	GC7	GC7+PUT
6545	8299	5246	15527	8716
3754	10920	4380	15930	5592
4585	10087	3413	16344	5989

## Sheet: Fig3S
3SA
CTRL	PTI 1uM	PTI 5uM	PTI 10uM	DFMO	DFMO PTI 1uM	DFMO PTI 5uM	DFMO PTI 10uM	DFMO+PUT	DFMO+PUT_PTI 1uM	DFMO+PUT_PTI 5uM	DFMO+PUT_PTI 10uM
1962	2001	1972	1974	4060	5712	6152	6431	2380	2045	2901	3941
2998	3298.5	3339.5	3332	4490	6475.5	6461.5	7245	3539	3256.5	3601.5	4126.5
3886	3343	3410	3210	4537	6294	6972	6602	3441	3656	3913	3880
3SC	unstim			stim
Slc7a5	1	1	1	15.4154	8.51236	20.1082
3SD
Methionine uptake
CTRL	AMDinh 10um
131846	48908.3
71203	29149.7
85608.7	41943.7
3SE
ornithine			Putrescine			Spermidine			Spermine			Arginine
CTRL	AMDI		CTRL	AMDI		CTRL	AMDI		CTRL	AMDI		CTRL	AMDI
14.79	12.16		11.44	42.75		377.95	14.49		438.9	27.12		468.71	368.95
16.53	9.64		10.4	40.79		296.15	11.55		346.81	17.13		499.9	264.56
19.13	17.58		3.64	48.54		26.93	21.76		28.39	44.76		691.75	596.84
13.48	8.57		9.21	67.1		214.93	45.78		241.05	92.77		358.2	276.3
18.56	12.62		7.15	56.67		151.15	28.35		162.72	51		462.84	358.13
3SF	CD69 AMD inhibitor
	CTRL						AMDinh 10um						AMDinh 10um +PUT						AMDinh 10um +SPD
	1	1	1	1	1	1	1.98337	1.84439	2.41997	1.86927	1.33457	1.75951	1.92195	1.60012	1.55508	2.00129	1.39409	2.08353	1.04351	1.04287	0.67124	0.290025	0.386325
3SG	Ctrl			DFMO			GC-7
0.5 hr	1	1	1	1.00055	1.1148	0.641553	1.04621	1.10204	1.05708
1 hr	1.10836	1.1148	1.36986	0.891639	1	0.785388	1.13751	0.864796	1.30822
2 hr	4.88999	2.90816	4.26941	3.77338	2.95918	4.3379	4.33993	2.31122	5.18265
4 hr	20.9626	13.6735	15.4794	21.5456	9.87245	14.1324	19.9945	8.06122	17.1918
6 hr	56.8152	24.0816	26.7352	63.4433	24.2857	24.9315	67.5523	17.449	18.7671
24 hr	102.233	126.046	110.822	154.538	149.311	173.516	143.669	172.525	100.183
48 hr	24.4775	49.1326	46.6895	81.8977	139.362	121.142	83.9604	190.587	130.434
72 hr	6.43564	37.602	40.7534	39.4885	245.153	242.055	34.703	331.505	286.438
96 hr	4.0429	11.2245	9.3379	36.4136	114.592	128.995	35.3685	144.337	40.2511
3SH	CTRL			DFMO			GC-7
0.5 hr	20.3245	15.0856	12.36	19.5604	27.5484	15.7998	20.3932	23.5125	15.79
1 hr	33.9604	28.8649	11.5528	31	39.838	15.5908	36.6587	36.0488	18.6317
2 hr	82.1905	64.8183	64.7027	43.0253	67.0003	52.5117	46.1074	43.9896	38.2185
4 hr	36.8901	118.012	60.4916	34.629	104.36	100.916	65.2902	101.669	56.2543
6 hr	44.5795	50.2888	110.745	30.2307	95.7816	80.1492	42.3324	114.162	88.9635
24 hr	4.78185	17.8239	13.2037	4.56423	54.8231	45.857	3.54851	54.2931	26.2822
48 hr	4.85546	3.79703	2.37724	12.0276	19.3913	12.3923	10.4138	22.8681	14.581
72 hr	1.36257	9.80346	3.87836	4.76635	21.5171	7.10399	6.77069	20.7092	11.6231
96 hr	5.05784	6.27967	3.57033	8.57387	20.5406	16.1252	4.01232	6.78272	6.84844

## Sheet: Fig4
Figure 4A
CTRL			Gln-
1588	1006	1368.67	4197.33	2328	5344.67
4B
CTRL			DFMO			DFMO+PUT			GC7			GC7+PUT
1028	640	1368.67	3229	3370.33	6650	1037	733	1387	2893	3461.67	5195.33	959	717.667	1390.33
4C
CTRL			DFMO			DFMO+PUT			GC7			GC7+PUT
1	1	1	2.93839	4.03547	3.01803	1.12844	1.22427	1.52615	4.37472	1.65877	6.6951	1.17327	0.989179	1.21555
4D
IFNg
CTRL			GC7
1	1	1	1.60242	1.60814	2.32717
CTRL			DFMO
1	1	1	1.77313	2.3998	1.61309
4E
TNFa
CTRL			GC7
1	1	1	1.29711	1.51938	2.03518
CTRL			DFMO
1	1	1	1.69909	2.26744	1.42211
CD69
CTRL			DFMO			DFMO+P			GC7			GC7+P
1	1	1	4.87788	2.14706	3.44156	0.755115	1.42941	1.45714	2.76534	5.2	2	1.3734	1.28824	1.16104
IFNg
CTRL			DFMO			DFMO+P			GC7			GC7+P
1	1	1	1.76128	1.77315	1.67111	0.735047	1.37963	1.04	1.23085	2.18981	1.78222	1.23347	1.25463	1.05333
TNFa
CTRL			DFMO			DFMO+P			GC7			GC7+P
1	1	1	2.27436	1.66667	1.71774	0.737288	1.43275	0.951613	1.47246	1.92398	1.70968	1.16208	1.33333	0.991935
Granzyme B
CTRL			DFMO			DFMO+P			GC7			GC7+P
1	1	1	3.92504	3.98591	2.85168	0.442922	2	1.19617	5.19635	3.29825	3.24242	1.49315	2.43662	1.32376
Perforin
CTRL			DFMO			DFMO+P			GC7			GC7+P
1	1	1	1.8307	1.24242	1.32245	0.903111	1.08408		1.50484	1.7193	1.36762	1.25191	1.02728
BCL2
CTRL			DFMO			DFMO+P			GC7			GC7+P
1	1	1	2.03	1.2886	1.92071	0.813466	1.13158	1.21003	2.06783	1.53713	1.54358	1.18737	0.966374	1.16219

## Sheet: Fig4S
4SA	Ctrl			DFMO				4SB	Ctrl			DFMO				4SC	Ctrl			DFMO				4SD	CTRL			DFMO
Day 1	2170	2116	2322	2329	2133	2018		Day 1	379	385	355	338	343	339		Day 1	518	569	569	350	431	455		Day 1	47770.8	48395.8	53812.5	38812.5	41729.2	42562.5
Day 3	1371	1355	1292	2032	1887	2101		Day 3	360	380	428	647	602	517		Day 3	378	387	441	711	595	602		Day 3	111521	119229	130896	196312	232354	216729
Day 5	1875	2188	2077	2830	3660	2839		Day 5	394	354	330	566	389	526		Day 5	451	424	369	528	356	514		Day 5	163812	167979	140062	267146	239229	268812
Day 7	1543	1528	1392	1889	1890	1697		Day 7	353	345	351	548	513	580		Day 7	495	528	594	759	650	769		Day 7	124229	117354	129229	256729	274229	251104
4SF	Ctrl		GC7				4SG	Ctrl		GC7					4SH	Ctrl		GC7
Day 1	3723	3708	4082	3983			Day 1	583	735	506	541				Day 1	335	414	279	305
Day 3	1330	1401	3259	2881			Day 3	409	392	524	555				Day 3	219	240	273	328
Day 5	994	1000	3259	2911			Day 5	374	343	406	318				Day 5	166	152	125	166
Day 7	1297	1342	3393	2644			Day 7	232	241	282	287				Day 7	140	143	168	177

## Sheet: Fig5
5A
CTRL			TGF-β			DFMO			DFMO+TGF-β
3.81	4.68	3.12	38.9	32.4	38.8	1.34	0.95	1.46	46.5	42.6	42.6
5B
CTRL			TGF-β			GC7			GC7+TGF-β
0.67	0.59	0.85	14.9	14.2	19.9	12.7	6.91	14.2	45.1	28.5	64
5C
CTRL			TGF-β			DFMO			DFMO+TGF-β
1	1	1	1.25756	2.69298	1.9593	0.668107	0.484436	0.381579	7.91829	3.59649	4.10465
5D
CTRL			TGF-β			DFMO			DFMO+TGF-β
1	1	1	1.25756	2.69298	1.9593	0.58	1.48	0.75	6.9	4.17	3.32
5E	Ctrl			TGF-β			DFMO			DFMO+ TGF-β
Day 1	1.53	1.67	2.01	3.19	2.4	2.66	1.78	1.91	1.62	3.46	4.26	3.85
Day 3	1.42	1.25	1.09	21.4	20.2	28	2.27	2.75	2.1	42.8	38.2	40.7
Day 5	1.77	2.45	2.32	35	35.4	36.2	3.71	3.26	3.64	60	59.1	59.2
Day 7	1.29	0.93	1.79	23.6	25.6	33.4	1.71	1.55	1.49	45.2	45.5	43.4
5F	Ctrl			TGF-β			DFMO			DFMO+ TGF-β
Day 1	15.1	16.3	16.5	19.9	19.4	19.3	14.9	17	16.2	19.6	19.7	19.7
Day 3	13.7	14.3	13.2	31.7	34.6	32.2	15.3	16.5	15	46.7	47.1	46
Day 5	16.8	16	15.2	35.8	38.2	33.9	18.9	16.6	17.4	66	64.8	62.6
Day 7	11.6	9.02	8.29	24.3	26	34.1	9.5	8.8	11.9	47	50.6	46.2
5G	Ctrl			TGF-β			GC7			GC7+ TGF-β
Day 1	8.79	8.19	10.2	20.1	18.4	22.7	9.48	11.3	9.78	23.6	21.5	20.2
Day 3	4.61	4.5	5.93	21.3	29.3	23.8	6.03	7.53	5.82	39.7	41.6	38.4
Day 5	2.75	2.5	3.04	58.3	45.3	48.8	4.67	4.58	3.28	67.3	62.9	65.2
Day 7	1.49	1.1	1.88	8.37	11.4	9.11	1.44	1.9	1.31	23.9	19.4	26.8
5H	Ctrl			TGF-β			GC7			GC7+ TGF-β
Day 1	8.41	7.7	11.2	14.5	13	17.2	12.1	13.5	11.3	14.6	14.1	11.5
Day 3	22	22.1	21	26.9	34.9	29	24.6	25.3	24.5	41.6	42.5	47
Day 5	18.2	20.6	23.8	35	24.3	25.9	41.2	40.7	33.1	61.4	54.5	60
Day 7	9.38	10.1	11.4	3.96	5.52	5.95	6.5	9.05	9.4	12.7	14.4	17.4

## Sheet: Fig6
6B
CD45.1 BM														6C
CTRL					DFMO									BCl2
0.21	0.23	0.29	0.16	0.23	0.35	0.36	0.35	0.41						CTRL					DFMO
														80.6	76.9	82.5	88.5	65.5	93.2	92.7	89.7	92.1	89.1
6D														6E
CD69 MFI														Ly6C+
CTRL					DFMO									CTRL					DFMO
1554	1640	1899	1744	1709	1898	2631	1811	1872	1925					67.8	77.7	78.2	72.7	73.1	83.6	93.7	88.2	79.6	94.2
6F														6G
CD69+ CD103+														CD69+ CXCR6+
CTRL					DFMO									CTRL					DFMO
0.16	0.13	0.19	0.14	0.25	0.16	0.93	0.56	0.44	0.74					34.1	57.8	42.8	33.4	40.3	67.1	66.3	49.9	55.5
6H														6I
CD45.1 Spleen														gamma
CTRL					DFMO									CTRL					DFMO
0.74	1.5	1	1.33	0.86	2.51	1.36	2.55	2.13	2.43					5496	5174	5179	6053	5270	5044	5209	5981	4942	5364
6J
TNFa
CTRL					DFMO
774	581	667	771	605	602	628	815	704	621

## Sheet: Fig6S
6SB													6SC
CD69 BM													CD69 Spleen
CTRL					DFMO							CTRL					DFMO
16.4	7.22	4.63	7.1	7.73	27.5	15.4	20.6	11.6	21.8				0.18	0.36	0.5	0.29	0.47	1.58	2.23	1.02	2.16
6SD													6SE
CD45.1 BM													CD45.1 Spleen
	CTRL				DFMO								CTRL				DFMO
	1.76	3.67	2.42	1.93	4.64	7.91	1.22	5.94	0.36				11.3	12.1	12.3	16.5	9.9	28.9	5.03	24.4	3.91

[truncated: 1 more sheets: Fig7]
